# Supplementary material for: Insights into Nitrogen-Associated Protein 50 (NAP50) as a Tyrosyl–DNA Phosphodiesterase in Dinoflagellates
Source: Microorganisms. 2024 Nov 11;12(11):2286. doi: 10.3390/microorganisms12112286 (PMC11596271; doi:10.3390/microorganisms12112286)
Supplement: Supplementary file 1 [file microorganisms-12-02286-s001.zip]

Archive with 1 entries (1 files):
- microorganisms-3216131-supplementary Table S1.xlsx
