# Supplementary material for: Insights into Nitrogen-Associated Protein 50 (NAP50) as a Tyrosyl–DNA Phosphodiesterase in Dinoflagellates
Source: Microorganisms. 2024 Nov 11;12(11):2286. doi: 10.3390/microorganisms12112286 (PMC11596271; doi:10.3390/microorganisms12112286)
Supplement: Supplementary file 1 [file microorganisms-12-02286-s001.zip › microorganisms-3216131-supplementary Table S1.xlsx]

## Sheet: GOsearchresult_final_BP
GO terms	Cscore	Annotation
GO:0046834	0.46	lipid phosphorylation
GO:0006661	0.46	phosphatidylinositol biosynthetic process
GO:2000269	0.36	regulation of fibroblast apoptotic process
GO:2000209	0.36	regulation of anoikis
GO:1902531	0.36	regulation of intracellular signal transduction
GO:1901215	0.36	negative regulation of neuron death
GO:0098780	0.36	response to mitochondrial depolarisation
GO:0071514	0.36	genetic imprinting
GO:0071331	0.36	cellular response to hexose stimulus
GO:0061448	0.36	connective tissue development
GO:0061008	0.36	hepaticobiliary system development
GO:0060047	0.36	heart contraction
GO:0051239	0.36	regulation of multicellular organismal process
GO:0050870	0.36	positive regulation of T cell activation
GO:0050851	0.36	antigen receptor-mediated signaling pathway
GO:0048871	0.36	multicellular organismal homeostasis
GO:0048732	0.36	gland development
GO:0048646	0.36	anatomical structure formation involved in morphogenesis
GO:0048638	0.36	regulation of developmental growth
GO:0048514	0.36	blood vessel morphogenesis
GO:0045860	0.36	positive regulation of protein kinase activity
GO:0045333	0.36	cellular respiration
GO:0044028	0.36	DNA hypomethylation
GO:0043523	0.36	regulation of neuron apoptotic process
GO:0043467	0.36	regulation of generation of precursor metabolites and energy
GO:0043066	0.36	negative regulation of apoptotic process
GO:0038127	0.36	ERBB signaling pathway
GO:0038094	0.36	Fc-gamma receptor signaling pathway
GO:0035264	0.36	multicellular organism growth
GO:0033135	0.36	regulation of peptidyl-serine phosphorylation
GO:0031294	0.36	lymphocyte costimulation
GO:0019318	0.36	hexose metabolic process
GO:0014065	0.36	phosphatidylinositol 3-kinase signaling
GO:0010631	0.36	epithelial cell migration
GO:0010467	0.36	gene expression
GO:0009749	0.36	response to glucose
GO:0008286	0.36	insulin receptor signaling pathway
GO:0007596	0.36	blood coagulation
GO:0006941	0.36	striated muscle contraction
GO:0002433	0.36	immune response-regulating cell surface receptor signaling pathway involved in phagocytosis
GO:0002431	0.36	Fc receptor mediated stimulatory signaling pathway
GO:0001678	0.36	cellular glucose homeostasis
GO:0000423	0.36	macromitophagy

## Sheet: GOsearchresult_final_CC
GO terms	Cscore	Annotation
GO:0044424	1	intracellular part
GO:0043234	1	protein complex
GO:0016020	1	membrane
GO:0005942	0.89	phosphatidylinositol 3-kinase complex
GO:0005886	0.74	plasma membrane
GO:0005737	0.68	cytoplasm
GO:0044444	0.58	cytoplasmic part
GO:0043231	0.58	intracellular membrane-bounded organelle
GO:0005829	0.53	cytosol
GO:0097651	0.37	phosphatidylinositol 3-kinase complex
GO:0044446	0.37	intracellular organelle part
GO:0005773	0.37	vacuole
GO:0044428	0.32	nuclear part
GO:0042995	0.26	cell projection
GO:0005764	0.26	lysosome
GO:0005634	0.26	nucleus
GO:0042629	0.21	mast cell granule
GO:0030027	0.21	lamellipodium
GO:0005943	0.21	phosphatidylinositol 3-kinase complex
GO:0005622	0.21	intracellular
GO:0098805	0.16	whole membrane
GO:0098588	0.16	bounding membrane of organelle
GO:0044463	0.16	cell projection part
GO:0044451	0.16	nucleoplasm part
GO:0005944	0.16	phosphatidylinositol 3-kinase complex
GO:0005654	0.16	nucleoplasm
GO:0098852	0.11	lytic vacuole membrane
GO:0045171	0.11	intercellular bridge
GO:0043240	0.11	Fanconi anaemia nuclear complex
GO:0035032	0.11	phosphatidylinositol 3-kinase complex
GO:0031526	0.11	brush border membrane
GO:0005794	0.11	Golgi apparatus
GO:0005768	0.11	endosome
GO:0005730	0.11	nucleolus

## Sheet: GOsearchresult_final_MF
Go terms	Cscore	Annotation
GO:0052813	0.46	phosphatidylinositol bisphosphate kinase activity
GO:0052742	0.46	phosphatidylinositol kinase activity
GO:0035639	0.46	purine ribonucleoside triphosphate binding
GO:0035004	0.46	phosphatidylinositol 3-kinase activity
GO:0032559	0.46	adenyl ribonucleotide binding
GO:0032550	0.46	purine ribonucleoside binding
GO:0016307	0.46	phosphatidylinositol phosphate kinase activity
GO:0019887	0.36	protein kinase regulator activity
GO:0019209	0.36	kinase activator activity
GO:0004672	0.36	protein kinase activity
